# Supplementary material for: TYK2 Protein-Coding Variants Protect against Rheumatoid Arthritis and Autoimmunity, with No Evidence of Major Pleiotropic Effects on Non-Autoimmune Complex Traits
Source: PLoS One. 2015 Apr 7;10(4):e0122271. doi: 10.1371/journal.pone.0122271 (PMC4388675; doi:10.1371/journal.pone.0122271)
Supplement: S8 Table — (XLS) [file pone.0122271.s014.xls]

## Sheet: rs34536443
		BioVU					i2b2					Meta-analysis
SNP	PheWAS_code	OR	SE	P	FreqCases		OR	SE	P	FreqCases		OR	P	Q	I2	Effect	Phenotype description	ICD9 classification
rs34536443	110.1	0.7932	0.1346	0.08519	0.035		0.4464	0.5943	0.1748	0.032		0.7713	0.04787	0.3455	0.00	protection	Dermatophytosis	infectious_parasitic_diseases
rs34536443	180.3	0.6293	0.2943	0.1156	0.021		0.4345	0.4695	0.07584	0.053		0.5669	0.02282	0.5038	0.00	protection	Cervical intraepithelial neoplasia (Cervical dysplasia)	neoplasms
rs34536443	191.11	1.304	0.1298	0.04081	0.022		2.913	0.4637	0.02113	0.012		1.3824	0.009575	0.0951	64.11	risk	Brain cancer	neoplasms
rs34536443	225	1.214	0.1547	0.2102	0.017		2.859	0.4015	0.008879	0.016		1.3561	0.03482	0.0465	74.77	risk	Benign neoplasm of brain and other parts of nervous system	neoplasms
rs34536443	289.4	0.7768	0.112	0.02415	0.059		0.7393	0.2406	0.2092	0.137		0.7700	0.01005	0.8521	0.00	protection	Lymphadenitis	disease_of_blood_and_blood-forming_organs
rs34536443	292.3	0.6934	0.1782	0.0399	0.025		0.3109	0.7242	0.1067	0.031		0.6624	0.01728	0.2821	13.55	protection	Memory loss	mental_disorder
rs34536443	476	0.8139	0.07815	0.008438	0.122		0.9366	0.2052	0.7495	0.172		0.8285	0.009996	0.5225	0.00	protection	Allergic rhinitis	diseases_of_respiratory_system
rs34536443	510	1.148	0.0759	0.06941	0.099		1.185	0.1714	0.3223	0.286		1.1540	0.03904	0.8656	0.00	risk	Other diseases of lung	diseases_of_respiratory_system
rs34536443	535.2	0.6645	0.2047	0.04588	0.025		0.557	0.7277	0.4213	0.018		0.6560	0.03237	0.8154	0.00	protection	Atrophic gastritis	diseases_of_digestive_system
rs34536443	537	1.266	0.1338	0.07828	0.033		1.554	0.3842	0.251	0.028		1.2944	0.04114	0.6144	0.00	risk	Other disorders of stomach and duodenum	diseases_of_digestive_system
rs34536443	573.8	0.7481	0.2007	0.1481	0.018		0.5277	0.3517	0.06915	0.079		0.6866	0.03102	0.3888	0.00	protection	Other specified disorders of liver	diseases_of_digestive_system
rs34536443	574.1	0.7664	0.1472	0.07077	0.028		0.7846	0.3001	0.4188	0.082		0.7699	0.04785	0.9440	0.00	protection	Cholelithiasis	diseases_of_digestive_system
rs34536443	601.1	1.495	0.2185	0.06585	0.020		3.136	0.5395	0.03413	0.012		1.6595	0.01238	0.2031	38.27	risk	Prostatitis	diseases_of_genitourinary_system
rs34536443	626.12	1.356	0.1752	0.08201	0.031		1.644	0.2891	0.0857	0.06		1.4280	0.01742	0.5689	0.00	risk	Excessive or frequent menstruation	diseases_of_genitourinary_system
rs34536443	687.1	0.7932	0.09345	0.01316	0.08		0.7362	0.2025	0.1305	0.217		0.7829	0.003917	0.7381	0.00	protection	Rash and other nonspecific skin eruption	diseases_of_skin_and_subcutaneous_tissue
rs34536443	696.41	0.6651	0.248	0.1	0.013		0.1833	0.7179	0.01812	0.051		0.5797	0.02002	0.0897	65.27	protection	Psoriasis vulgaris	diseases_of_skin_and_subcutaneous_tissue
rs34536443	714	0.6899	0.1148	0.001222	0.057		0.6874	0.2233	0.09323	0.171		0.6894	0.0002692	0.9885	0.00	protection	Rheumatoid arthritis & related inflammatory polyarthropathies	diseases_of_musculoskeletal_system_and_connective_tissue
rs34536443	714.1	0.6661	0.1303	0.001823	0.046		0.6164	0.1672	0.003804	0.400		0.6469	2.25e-05	0.7145	0.00	protection	Rheumatoid arthritis	diseases_of_musculoskeletal_system_and_connective_tissue
rs34536443	717	0.5591	0.2188	0.007873	0.016		0.8063	0.6237	0.7299	0.027		0.5820	0.008747	0.5796	0.00	protection	Polymyalgia Rheumatica	diseases_of_musculoskeletal_system_and_connective_tissue
rs34536443	743.12	0.7608	0.1547	0.07723	0.033		0.4397	0.7292	0.2598	0.029		0.7430	0.0497	0.4620	0.00	protection	Behcet's syndrome	diseases_of_musculoskeletal_system_and_connective_tissue

## Sheet: rs12720356
		BioVU					i2b2					Meta-analysis
SNP	PheWAS_code	OR	SE	P	FreqCases		OR	SE	P	FreqCases		OR	P	Q	I2	Effect	Phenotype description	ICD9 classification
rs12720356	153.2	1.12	0.08138	0.1641	0.039		1.548	0.2092	0.03677	0.036		1.1687	0.03987	0.1494	51.89	risk	Colon cancer	neoplasms
rs12720356	250.4	1.132	0.06953	0.07463	0.061		1.984	0.3395	0.04359	0.012		1.1579	0.03141	0.1054	61.86	risk	Abnormal glucose	endocrine metabolic nutritional immunity disorder
rs12720356	276.6	1.166	0.08137	0.05879	0.048		1.196	0.229	0.4337	0.035		1.1693	0.04133	0.9167	0.00	risk	Fluid overload	endocrine metabolic nutritional immunity disorder
rs12720356	285.1	1.133	0.06373	0.04962	0.080		1.064	0.1634	0.7021	0.077		1.1236	0.0496	0.7202	0.00	risk	Acute posthemorrhagic anemia	disease of blood and blood-forming organs
rs12720356	290.11	0.6646	0.201	0.04212	0.011		0.7722	0.4428	0.5594	0.013		0.6819	0.03642	0.7576	0.00	protection	Alzheimer's disease	mental disorder
rs12720356	290.3	0.7378	0.1284	0.01788	0.023		0.9829	0.2622	0.9476	0.031		0.7799	0.0311	0.3259	0.00	protection	Persistent mental disorders due to other conditions	mental disorder
rs12720356	300.4	1.246	0.09885	0.02609	0.029		1.066	0.1583	0.6878	0.083		1.1926	0.03563	0.4031	0.00	risk	Dysthymic disorder	mental disorder
rs12720356	327	0.8756	0.06397	0.03777	0.076		0.8778	0.1698	0.4428	0.081		0.8759	0.02683	0.9890	0.00	protection	Sleep disorders	disease of nervous system or sense organs
rs12720356	327.3	1.244	0.06265	0.00048	0.061		1.217	0.1659	0.2365	0.067		1.2406	0.0002347	0.9015	0.00	risk	Sleep apnea	disease of nervous system or sense organs
rs12720356	380.4	0.852	0.1012	0.1132	0.027		0.7753	0.176	0.1482	0.082		0.8323	0.03636	0.6422	0.00	protection	Impacted cerumen	disease of nervous system or sense organs
rs12720356	394	1.223	0.0984	0.04098	0.024		1.178	0.2199	0.4555	0.037		1.2154	0.02988	0.8763	0.00	risk	Chronic rheumatic disease of the heart valves	diseases of circulatory system
rs12720356	394.1	1.312	0.1413	0.05426	0.011		1.59	0.2177	0.0331	0.032		1.3889	0.005576	0.4590	0.00	risk	Mitral valve stenosis and/or aortic valve stenosis	diseases of circulatory system
rs12720356	395.1	1.153	0.06671	0.03244	0.056		1.146	0.1138	0.2321	0.191		1.1512	0.01442	0.9632	0.00	risk	Nonrheumatic mitral valve disorders	diseases of circulatory system
rs12720356	395.6	1.165	0.1068	0.1521	0.021		1.585	0.2577	0.07378	0.024		1.2188	0.04493	0.2698	17.90	risk	Heart valve replaced	diseases of circulatory system
rs12720356	411.4	1.072	0.04442	0.1159	0.192		1.192	0.107	0.09989	0.268		1.0889	0.03799	0.3597	0.00	risk	Coronary atherosclerosis	diseases of circulatory system
rs12720356	411.8	1.124	0.07378	0.1123	0.061		1.266	0.1369	0.08508	0.120		1.1545	0.02696	0.4443	0.00	risk	Chronic ischemic heart disease	diseases of circulatory system
rs12720356	420.2	1.259	0.1235	0.06196	0.014		1.653	0.1769	0.004487	0.050		1.3765	0.001602	0.2069	37.21	risk	Pericarditis	diseases of circulatory system
rs12720356	427.11	1.204	0.103	0.07177	0.031		1.392	0.2154	0.1247	0.036		1.2370	0.02211	0.5434	0.00	risk	Paroxysmal supraventricular tachycardia	diseases of circulatory system
rs12720356	427.22	1.143	0.09773	0.1727	0.037		1.808	0.2217	0.007527	0.030		1.2315	0.01986	0.0584	72.08	risk	Atrial flutter	diseases of circulatory system
rs12720356	428.1	1.051	0.05115	0.3276	0.112		1.46	0.1224	0.001985	0.151		1.1036	0.03667	0.0132	83.71	risk	Systolic/diastolic heart failure	diseases of circulatory system
rs12720356	501	1.284	0.1211	0.03888	0.019		1.305	0.3092	0.3887	0.018		1.2868	0.02535	0.9610	0.00	risk	Pneumonitis due to inhalation of food or vomitus	diseases of respiratory system
rs12720356	565	1.175	0.08263	0.05104	0.035		1.332	0.21	0.172	0.039		1.1949	0.02056	0.5784	0.00	risk	Anal and rectal conditions	diseases of digestive system
rs12720356	614.52	1.193	0.1461	0.2259	0.020		1.244	0.1311	0.09532	0.139		1.2210	0.04074	0.8311	0.00	risk	Vaginitis and vulvovaginitis	diseases of genitourinary system
rs12720356	626	1.164	0.07882	0.05425	0.098		1.15	0.226	0.5361	0.037		1.1625	0.04309	0.9597	0.00	risk	Disorders of menstruation	diseases of genitourinary system
rs12720356	627	1.142	0.06097	0.02915	0.169		1.041	0.1694	0.8119	0.076		1.1299	0.03322	0.6070	0.00	risk	Menopausal & postmenopausal disorders	diseases of genitourinary system
rs12720356	740.1	0.9299	0.07124	0.3079	0.065		0.6871	0.1507	0.01274	0.13		0.8799	0.04697	0.0695	69.65	protection	Osteoarthritis; localized	diseases of musculoskeletal system and connective tissue
rs12720356	743.2	1.329	0.1022	0.005338	0.023		1.092	0.3184	0.7831	0.020		1.3048	0.00625	0.5570	0.00	risk	Pathologic fracture	diseases of musculoskeletal system and connective tissue
rs12720356	761	1.172	0.05722	0.005617	0.072		1.108	0.1047	0.3277	0.231		1.1570	0.003688	0.6379	0.00	risk	Neck pain	diseases of musculoskeletal system and connective tissue

## Sheet: rs35018800
		BioVU					i2b2					Meta-analysis
SNP	PheWAS_code	OR	SE	P	FreqCases		OR	SE	P	FreqCases		OR	P	Q	I2	Effect	Phenotype description	ICD9 classification
rs35018800	550.2	1.901	0.1922	0.00083	0.041		1.517	0.7762	0.5915	0.087		1.8764	0.00074	0.7778	0.00	risk	Diaphragmatic hernia	diseases of digestive system
rs35018801	516.1	1.899	0.3085	0.03762	0.019		2.494	1.058	0.3875	0.027		1.9400	0.02525	0.8047	0.00	risk	Hemoptysis	diseases of respiratory system
rs35018802	304	0.4874	0.4129	0.08175	0.041		0.3019	1.039	0.2492	0.15		0.4566	0.04103	0.6683	0.00	protection	Adjustment reaction	mental disorder
rs35018803	516	1.634	0.3082	0.1112	0.022		6.06	1.071	0.0926	0.010		1.8063	0.0459	0.2396	27.70	risk	Abnormal sputum	diseases of respiratory system
