# Supplementary material for: TYK2 Protein-Coding Variants Protect against Rheumatoid Arthritis and Autoimmunity, with No Evidence of Major Pleiotropic Effects on Non-Autoimmune Complex Traits
Source: PLoS One. 2015 Apr 7;10(4):e0122271. doi: 10.1371/journal.pone.0122271 (PMC4388675; doi:10.1371/journal.pone.0122271)
Supplement: S9 Table — (XLS) [file pone.0122271.s015.xls]

## Sheet: rs12720356
			BioVU					i2b2				Meta-analysis
SNP	set	infection type	OR	SE_V	P_V	Cases frequency (%)		OR_i	SE_i	P_i		Meta_OR	Meta_P	Q	I
rs12720356	comprehensive	urinary_tract_infx	0.9665	0.04785	0.4763	17.87		0.849	0.2309	0.4783		0.9614	0.4003	0.5825	0.00
rs12720356	comprehensive	meningitis	0.9448	0.3527	0.8721	0.25		2.002	0.4832	0.1509		1.2266	0.4734	0.2094	36.53
rs12720356	comprehensive	local_skin_subcutaneous_tissue_infx	1.174	0.1324	0.2267	1.50		0.7253	0.4379	0.4633		1.1276	0.3434	0.2925	9.76
rs12720356	comprehensive	infectious_conjunctivitis	0.7946	0.3465	0.5071	0.30		1.488	1.165	0.733		0.8362	0.5901	0.6057	0.00
rs12720356	comprehensive	gastroenteritis	0.9038	0.1031	0.3269	3.10		1.009	0.4138	0.9822		0.9096	0.3438	0.7963	0.00
rs12720356	comprehensive	endocarditis	0.9154	0.249	0.7224	0.50		1.101	0.1759	0.5825		1.0354	0.8088	0.5448	0.00
rs12720356	comprehensive	encephalitis	0.9564	0.2306	0.8466	0.56		1.138	0.775	0.8672		0.9700	0.8905	0.8298	0.00
rs12720356	comprehensive	cholecystitis	1.095	0.08893	0.3089	3.57		1.072	0.1622	0.6665		1.0896	0.2709	0.9086	0.00
rs12720356	comprehensive	cellulitis	1.008	0.05762	0.8871	10.03		0.993	0.1388	0.9597		1.0058	0.9137	0.9205	0.00
rs12720356	comprehensive	brain_abscess	0.876	0.3513	0.7063	0.26		0.5031	1.075	0.5228		0.8304	0.5777	0.6239	0.00
rs12720356	comprehensive	upper_respiratory_tract_infx	0.9791	0.04037	0.6004	26.13		1.088	0.1275	0.5103		0.9886	0.7649	0.4304	0.00
rs12720356	comprehensive	abdominal_abscess	1.056	0.07992	0.4942	4.83		1.037	0.215	0.8666		1.0537	0.4852	0.9369	0.00
rs12720356	comprehensive	splenic_abscess	1.551	0.3641	0.2277	0.16		0.5914	1.068	0.623		1.4029	0.326	0.3928	0.00
rs12720356	comprehensive	septicemia	0.953	0.05208	0.3551	13.90		0.7981	0.3253	0.4881		0.9488	0.3066	0.5903	0.00
rs12720356	comprehensive	septic_arthritis	0.945	0.2078	0.7856	0.71		1.248	0.2309	0.3377		1.0702	0.6603	0.3706	0.00
rs12720356	comprehensive	retropharyngeal_abscess	0.5301	0.726	0.382	0.10		0.7229	1.069	0.7615		0.5846	0.3715	0.8103	0.00
rs12720356	comprehensive	prostate_infx	0.9321	0.2045	0.731	0.72		1.134	0.4214	0.7651		0.9676	0.8579	0.6755	0.00
rs12720356	comprehensive	pneumonia	1.052	0.05173	0.3244	12.91		0.8258	0.1363	0.1603		1.0204	0.676	0.0968	63.74
rs12720356	comprehensive	osteomyelitis	1.074	0.11	0.5173	2.38		0.9484	0.1307	0.6852		1.0200	0.8138	0.4666	0.00
rs12720356	specific	urinary_tract_infx	0.9883	0.1294	0.9273	1.81		0.9173	0.2407	0.7197		0.9719	0.8026	0.7850	0.00
rs12720356	specific	septicemia	0.9661	0.06653	0.6046	7.69		0.9032	0.4426	0.8181		0.9647	0.5845	0.8804	0.00
rs12720356	specific	septic_arthritis	0.945	0.2078	0.7856	0.71		1.248	0.2309	0.3377		1.0702	0.6603	0.3706	0.00
rs12720356	specific	pneumonia	0.9345	0.09642	0.4825	3.47		0.8576	0.1374	0.2635		0.9084	0.2235	0.6089	0.00
rs12720356	specific	osteomyelitis	1.074	0.11	0.5173	2.38		0.9484	0.1307	0.6852		1.0200	0.8138	0.4666	0.00
rs12720356	specific	meningitis	0.9448	0.3527	0.8721	0.25		2.002	0.4832	0.1509		1.2266	0.4734	0.2094	36.53
rs12720356	specific	endocarditis	0.9154	0.249	0.7224	0.50		1.101	0.1759	0.5825		1.0354	0.8088	0.5448	0.00
rs12720356	specific	encephalitis	0.9662	0.2306	0.8814	0.56		1.138	0.775	0.8672		0.9791	0.924	0.8396	0.00
rs12720356	specific	cellulitis	1.01	0.05862	0.864	9.65		1.096	0.15	0.5395		1.0210	0.7035	0.6119	0.00

## Sheet: rs34536443
			BioVU					i2b2				Meta-analysis
SNP	set	infection type	OR	SE_V	P_V	Cases frequency (%)		OR_i	SE_i	P_i		Meta_OR	Meta_P	Q	I
rs34536443	comprehensive	urinary_tract_infx	0.9088	0.06794	0.1594	17.87		1.103	0.3612	0.7864		0.9148	0.1825	0.5982	0.00
rs34536443	comprehensive	meningitis	0.6458	0.5888	0.4578	0.25		0.6607	1.061	0.696		0.6493	0.4015	0.9850	0.00
rs34536443	comprehensive	local_skin_subcutaneous_tissue_infx	0.7837	0.2205	0.2689	1.50		0.8195	0.7377	0.7873		0.7866	0.2558	0.9537	0.00
rs34536443	comprehensive	infectious_conjunctivitis	0.9037	0.4571	0.8247	0.30		3.925	1.311	0.297		1.0596	0.8932	0.2902	10.63
rs34536443	comprehensive	gastroenteritis	1.058	0.1367	0.6785	3.10		0.893	0.7391	0.8783		1.0521	0.7056	0.8215	0.00
rs34536443	comprehensive	endocarditis	0.4153	0.5073	0.08321	0.50		1.019	0.313	0.9513		0.7956	0.3907	0.1321	55.90
rs34536443	comprehensive	encephalitis	1.18	0.2985	0.5797	0.56		2.401	1.098	0.4253		1.2391	0.4567	0.5324	0.00
rs34536443	comprehensive	cholecystitis	0.8282	0.1408	0.1807	3.57		0.41	0.3978	0.02502		0.7658	0.04444	0.0957	63.98
rs34536443	comprehensive	cellulitis	0.9489	0.08228	0.524	10.03		0.8644	0.2495	0.5593		0.9403	0.4305	0.7226	0.00
rs34536443	comprehensive	upper_respiratory_tract_infx	1.015	0.05641	0.7878	26.13		1.108	0.213	0.6313		1.0208	0.7051	0.6907	0.00
rs34536443	comprehensive	abdominal_abscess	1.073	0.1115	0.5287	4.83		0.3103	0.5929	0.0484		1.0285	0.7978	0.0397	76.35
rs34536443	comprehensive	splenic_abscess	0.3317	1.011	0.2751	0.16		1.845	1.09	0.574		0.7335	0.6758	0.2484	24.94
rs34536443	comprehensive	septicemia	1.033	0.07147	0.6528	13.90		1.007	0.5268	0.99		1.0325	0.6513	0.9618	0.00
rs34536443	comprehensive	septic_arthritis	1.077	0.2772	0.789	0.71		1.07	0.446	0.8792		1.0750	0.7586	0.9901	0.00
rs34536443	comprehensive	prostate_infx	1.717	0.2291	0.01832	0.72		0.418	1.028	0.3962		1.6060	0.03413	0.1798	44.43
rs34536443	comprehensive	pneumonia	1.171	0.06981	0.02374	12.91		0.8657	0.2326	0.5351		1.1421	0.04686	0.2135	35.37
rs34536443	comprehensive	osteomyelitis	1.1	0.1527	0.5339	2.38		1.005	0.2237	0.9812		1.0689	0.5974	0.7388	0.00
rs34536443	specific	urinary_tract_infx	0.6544	0.2196	0.05352	1.81		0.9456	0.4031	0.8897		0.7119	0.07806	0.4226	0.00
rs34536443	specific	septicemia	0.8905	0.09599	0.227	7.69		0.5004	1.027	0.5		0.8861	0.2056	0.5763	0.00
rs34536443	specific	septic_arthritis	1.077	0.2772	0.789	0.71		1.07	0.446	0.8792		1.0750	0.7586	0.9901	0.00
rs34536443	specific	pneumonia	1.143	0.1248	0.2843	3.47		0.8198	0.2408	0.4092		1.0653	0.5679	0.2204	33.40
rs34536443	specific	osteomyelitis	1.1	0.1527	0.5339	2.38		1.005	0.2237	0.9812		1.0689	0.5974	0.7388	0.00
rs34536443	specific	meningitis	0.6458	0.5888	0.4578	0.25		0.6607	1.061	0.696		0.6493	0.4015	0.9850	0.00
rs34536443	specific	endocarditis	0.4153	0.5073	0.08321	0.50		1.019	0.313	0.9513		0.7956	0.3907	0.1321	55.90
rs34536443	specific	encephalitis	1.191	0.2985	0.5581	0.56		2.401	1.098	0.4253		1.2499	0.4387	0.5378	0.00
rs34536443	specific	cellulitis	0.9581	0.08332	0.6075	9.65		0.9392	0.269	0.8157		0.9564	0.5757	0.9436	0.00

## Sheet: rs35018800
			BioVU						i2b2				Meta-analysis
SNP	set	infection type	OR	SE	P	Ncases	Cases frequency (%)		OR_i	SE_i	P_i		Meta_OR	Meta_P	Q	I
rs35018800	comprehensive	urinary_tract_infx	0.8581	0.1579	0.3323	3614	17.87		1.751	1.046	0.5923		0.8718	0.3797	0.5002	0.00
rs35018800	comprehensive	upper_respiratory_tract_infx	1.035	0.1341	0.7988	5287	26.14		1.28	0.6406	0.6998		1.0443	0.7414	0.7455	0.00
rs35018800	comprehensive	septicemia	0.939	0.1757	0.7201	2811	13.90		2.167	1.053	0.4627		0.9605	0.8162	0.4334	0.00
rs35018800	comprehensive	septic_arthritis	0.46	1.002	0.4384	144	0.71		1.159	1.11	0.8943		0.6965	0.6268	0.5366	0.00
rs35018800	comprehensive	retropharyngeal_abscess	3.89	1.015	0.1809	20	0.1		-	-	-		-	-	-	-
rs35018800	comprehensive	prostate_infx	0.7197	0.7151	0.6456	145	0.72		-	-	-		-	-	-	-
rs35018800	comprehensive	pneumonia	1.478	0.154	0.01112	2612	12.91		2.592	0.5431	0.07945		1.5411	0.00351	0.3197	0.00
rs35018800	comprehensive	osteomyelitis	0.5393	0.5055	0.2219	482	2.38		0.5042	0.7896	0.3857		0.5289	0.1346	0.9428	0.00
rs35018800	comprehensive	local_skin_subcutaneous_tissue_infx	0.422	0.71	0.2243	303	1.50		-	-	-		-	-	-	-
rs35018800	comprehensive	gastroenteritis	0.7367	0.3855	0.428	628	3.10		-	-	-		-	-	-	-
rs35018800	comprehensive	endocarditis	1.921	0.5804	0.2605	102	0.50		-	-	-		-	-	-	-
rs35018800	comprehensive	encephalitis	0.5638	1	0.5667	114	0.56		-	-	-		-	-	-	-
rs35018800	comprehensive	cholecystitis	1.086	0.2841	0.7721	722	3.57		-	-	-		-	-	-	-
rs35018800	comprehensive	cellulitis	0.8331	0.2004	0.3622	2030	10.03		0.3951	1.036	0.3699		0.8110	0.287	0.4796	0.00
rs35018800	comprehensive	brain_abscess	2.553	0.7102	0.1869	53	0.26		-	-	-		-	-	-	-
rs35018800	comprehensive	abdominal_abscess	0.5848	0.3425	0.1173	977	4.83		-	-	-		-	-	-	-
rs35018800	specific	urinary_tract_infx	1.113	0.4152	0.7962	367	1.81		1.891	1.045	0.5423		1.1964	0.6421	0.6374	0.00
rs35018800	specific	septicemia	0.9412	0.227	0.7895	1555	7.69		-	-	-		-	-	-	-
rs35018800	specific	septic_arthritis	0.46	1.002	0.4384	144	0.71		1.159	1.11	0.8943		0.6965	0.6268	0.5366	0.00
rs35018800	specific	pneumonia	1.55	0.2585	0.08985	702	3.47		2.722	0.5442	0.06575		1.7193	0.02029	0.3500	0.00
rs35018800	specific	osteomyelitis	0.5393	0.5055	0.2219	482	2.38		0.5042	0.7896	0.3857		0.5289	0.1346	0.9428	0.00
rs35018800	specific	endocarditis	1.921	0.5804	0.2605	102	0.50		-	-	-		-	-	-	-
rs35018800	specific	encephalitis	0.5682	1	0.572	113	0.56		-	-	-		-	-	-	-
rs35018800	specific	cellulitis	0.8357	0.2036	0.3781	1952	9.65		0.5381	1.038	0.5504		0.8222	0.3271	0.6773	0.00
